# Supplementary material for: Polysaccharides from Trametes versicolor as a Potential Prebiotic to Improve the Gut Microbiota in High-Fat Diet Mice
Source: Microorganisms. 2024 Aug 13;12(8):1654. doi: 10.3390/microorganisms12081654 (PMC11356736; doi:10.3390/microorganisms12081654)
Supplement: Supplementary file 1 [file microorganisms-12-01654-s001.zip]

Archive with 1 entries (1 files):
- microorganisms-3118390-supplementary.pdf
